# Supplementary material for: Differential expression, molecular cloning, and characterization of porcine beta defensin 114
Source: J Anim Sci Biotechnol. 2019 Jul 19;10:60. doi: 10.1186/s40104-019-0367-0 (PMC6639935; doi:10.1186/s40104-019-0367-0)
Supplement: Supplementary file 2 — Detail information of MS. (XLSX 9 kb) [file 40104_2019_367_MOESM2_ESM.xlsx]

## Sheet: 114
	Start - End Observed Mr(expt) Mr(calc) Delta Miss Sequence
	1 - 29 925.6965 3698.7568 3698.8413 -0.0845 1 -.MKIFYYLLHFLCYMTFILPAICTLVDPER.C 2 Oxidation (M) (Ions score 13)
	30 - 38 397.1673 1188.4802 1188.4838 -0.0036 1 R.CSKMYGQCR.T (Ions score 13)
	30 - 38 595.2480 1188.4814 1188.4838 -0.0024 1 R.CSKMYGQCR.T (Ions score 14)
	30 - 38 595.2483 1188.4821 1188.4838 -0.0017 1 R.CSKMYGQCR.T (Ions score 31)
	30 - 38 402.5002 1204.4786 1204.4787 -0.0001 1 R.CSKMYGQCR.T Oxidation (M) (Ions score 1)
	33 - 38 407.6693 813.3241 813.3262 -0.0021 0 K.MYGQCR.T (Ions score 11)
	33 - 38 407.6695 813.3244 813.3262 -0.0018 0 K.MYGQCR.T (Ions score 24)
	33 - 38 407.6695 813.3245 813.3262 -0.0017 0 K.MYGQCR.T (Ions score 6)
	33 - 38 407.6696 813.3246 813.3262 -0.0016 0 K.MYGQCR.T (Ions score 21)
	33 - 38 407.6698 813.3250 813.3262 -0.0012 0 K.MYGQCR.T (Ions score 21)
	33 - 38 407.6875 813.3604 813.3262 0.0342 0 K.MYGQCR.T (Ions score 5)
	33 - 38 415.6676 829.3206 829.3211 -0.0004 0 K.MYGQCR.T Oxidation (M) (Ions score 8)
	33 - 38 415.6676 829.3206 829.3211 -0.0004 0 K.MYGQCR.T Oxidation (M) (Ions score 15)
	33 - 40 357.8318 1070.4736 1070.4750 -0.0013 1 K.MYGQCRTR.C (Ions score 3)
	33 - 40 363.1699 1086.4879 1086.4699 0.0181 1 K.MYGQCRTR.C Oxidation (M) (Ions score 5)
	41 - 46 420.7169 839.4192 839.4211 -0.0019 1 R.CYKIEK.Q (Ions score 29)
	41 - 46 420.7174 839.4203 839.4211 -0.0008 1 R.CYKIEK.Q (Ions score 18)
	44 - 56 790.9042 1579.7938 1579.7916 0.0022 1 K.IEKQIDICYSPSK.I (Ions score 21)
	44 - 56 790.9045 1579.7944 1579.7916 0.0028 1 K.IEKQIDICYSPSK.I (Ions score 65)
	44 - 56 527.6060 1579.7962 1579.7916 0.0047 1 K.IEKQIDICYSPSK.I (Ions score 54)
	47 - 56 597.2819 1192.5493 1192.5434 0.0059 0 K.QIDICYSPSK.I Gln->pyro-Glu (N-term Q) (Ions score 43)
	47 - 56 597.2820 1192.5495 1192.5434 0.0061 0 K.QIDICYSPSK.I Gln->pyro-Glu (N-term Q) (Ions score 42)
	47 - 56 597.2820 1192.5495 1192.5434 0.0061 0 K.QIDICYSPSK.I Gln->pyro-Glu (N-term Q) (Ions score 32)
	47 - 56 597.2822 1192.5499 1192.5434 0.0065 0 K.QIDICYSPSK.I Gln->pyro-Glu (N-term Q) (Ions score 53)
	47 - 56 597.2831 1192.5517 1192.5434 0.0083 0 K.QIDICYSPSK.I Gln->pyro-Glu (N-term Q) (Ions score 45)
	47 - 56 605.7929 1209.5713 1209.5700 0.0013 0 K.QIDICYSPSK.I (Ions score 22)
	47 - 56 605.7931 1209.5716 1209.5700 0.0017 0 K.QIDICYSPSK.I (Ions score 4)
	47 - 56 605.7936 1209.5726 1209.5700 0.0026 0 K.QIDICYSPSK.I (Ions score 55)
	47 - 56 605.7938 1209.5731 1209.5700 0.0031 0 K.QIDICYSPSK.I (Ions score 50)
	47 - 56 605.7941 1209.5736 1209.5700 0.0036 0 K.QIDICYSPSK.I (Ions score 11)
	47 - 56 605.7944 1209.5743 1209.5700 0.0043 0 K.QIDICYSPSK.I (Ions score 46)
	47 - 56 605.7950 1209.5754 1209.5700 0.0054 0 K.QIDICYSPSK.I (Ions score 63)
	47 - 56 605.7957 1209.5767 1209.5700 0.0068 0 K.QIDICYSPSK.I (Ions score 38)
	47 - 56 605.7958 1209.5770 1209.5700 0.0070 0 K.QIDICYSPSK.I (Ions score 35)
	47 - 56 605.7970 1209.5794 1209.5700 0.0095 0 K.QIDICYSPSK.I (Ions score 20)
	47 - 56 605.7971 1209.5797 1209.5700 0.0097 0 K.QIDICYSPSK.I (Ions score 38)
	47 - 62 680.9957 2039.9652 2039.9591 0.0061 1 K.QIDICYSPSKICCIQR.A (Ions score 47)
	47 - 62 680.9959 2039.9659 2039.9591 0.0068 1 K.QIDICYSPSKICCIQR.A (Ions score 53)
	47 - 62 1020.9909 2039.9673 2039.9591 0.0082 1 K.QIDICYSPSKICCIQR.A (Ions score 61)
	57 - 62 425.2065 848.3984 848.3997 -0.0013 0 K.ICCIQR.A (Ions score 41)
	57 - 62 425.2066 848.3986 848.3997 -0.0011 0 K.ICCIQR.A (Ions score 35)
	57 - 62 425.2068 848.3990 848.3997 -0.0006 0 K.ICCIQR.A (Ions score 34)
	57 - 62 425.2070 848.3994 848.3997 -0.0002 0 K.ICCIQR.A (Ions score 31)
	57 - 62 425.2081 848.4016 848.3997 0.0019 0 K.ICCIQR.A (Ions score 22)
	57 - 62 425.2464 848.4782 848.3997 0.0785 0 K.ICCIQR.A (Ions score 9)
	63 - 69 405.6804 809.3463 809.3443 0.0020 0 R.AFEEDLS.- (Ions score 15)
	63 - 69 405.6805 809.3465 809.3443 0.0022 0 R.AFEEDLS.- (Ions score 10)
